# Supplementary material for: HBM4EU Occupational Biomonitoring Study on e-Waste—Study Protocol
Source: Int J Environ Res Public Health. 2021 Dec 9;18(24):12987. doi: 10.3390/ijerph182412987 (PMC8701897; doi:10.3390/ijerph182412987)
Supplement: Supplementary file 1 [file ijerph-18-12987-s001.zip]

Archive with 2 entries (2 files):
- Supplementary materials S1-S5.pdf
- Supplementary material S6.pdf
